# Supplementary material for: Cryo-Structured Chitosan Sponges with Controlled Release Properties for Liquid Digestate as Potential Agricultural Fertilizers
Source: Gels. 2025 Nov 4;11(11):887. doi: 10.3390/gels11110887 (PMC12652407; doi:10.3390/gels11110887)
Supplement: Supplementary file 1 [file gels-11-00887-s001.zip]

Archive with 1 entries (1 files):
- gels-3932618-supplementary.pdf
